# Supplementary material for: Phyllobilins: Emerging Bioactive Chlorophyll Metabolites and Their Potential Impact on Human Health
Source: Antioxidants (Basel). 2026 May 15;15(5):629. doi: 10.3390/antiox15050629 (PMC13203533; doi:10.3390/antiox15050629)
Supplement: Supplementary file 1 [file antioxidants-15-00629-s001.zip]

Archive with 1 entries (1 files):
- antioxidants-4288279-supplementary.pdf
